# Supplementary material for: Efficacy of Oxygen–Ozone Therapy for Shoulder Disorders: A Systematic Review of Randomized Controlled Trials
Source: J Clin Med. 2026 Jul 9;15(14):5391. doi: 10.3390/jcm15145391 (PMC13412690; doi:10.3390/jcm15145391)
Supplement: Supplementary file 1 [file jcm-15-05391-s001.zip]

Archive with 1 entries (1 files):
- jcm-4391354-supplementary.pdf
